# Supplementary material for: Lack of N-glycosylation increases amyloidogenic processing of the amyloid precursor protein
Source: Glycobiology. 2022 Mar 10;32(6):506–17. doi: 10.1093/glycob/cwac009 (PMC9132248; doi:10.1093/glycob/cwac009)
Supplement: Video_S3__496Q_cwac009 [file video_s3__496q_cwac009.zip]

Archive with 1 entries (1 files):
- Video_S3__496Q_cwac009.avi
